# Supplementary material for: The Therapeutic Prospects of Targeting IL-1R1 for the Modulation of Neuroinflammation in Central Nervous System Disorders
Source: Int J Mol Sci. 2022 Feb 2;23(3):1731. doi: 10.3390/ijms23031731 (PMC8915186; doi:10.3390/ijms23031731)
Supplement: Supplementary file 1 [file ijms-23-01731-s001.zip]

Archive with 1 entries (1 files):
- ijms-1545562-supplementary.pdf
